# Supplementary material for: Plasma attenuates endothelial injury compared to crystalloids in a ventilated rat pneumosepsis model
Source: PLoS One. 2025 Feb 25;20(2):e0319272. doi: 10.1371/journal.pone.0319272 (PMC11856581; doi:10.1371/journal.pone.0319272)
Supplement: S2 Appendix — (XLSX) [file pone.0319272.s002.xlsx]

## Sheet: Blad1
Group	Figure 2	MAP 0:00	MAP 1:00	MAP 2:00	MAP 3:00	MAP 4:00	MAP 5:00	Lactate T0	Lactate T5	Delta-Hb	Figure 3	Syndecan-1	MMP-9	VCAM-1	ICAM-1	Figure 4	IL-6	IL-10	MPO	CH3	Figure 5	Pulmonary W/D ratio	Pulmonary Histology score	P/F ratio T0	P/F ratio T5	Table S1	Weight (g)	Weight loss (%)	Temperature (°C)	Heart rate (bpm)	Saturation (%)	pH	pCO2 (mmHg)	HCO3- (mM)	Base excess (mM)	Hb (mM)	Glucose (mM)	Lactate (mM)	Leukocytes (*109/L)	Platelets (*109/L)	Table S2	Interstitital inflammation	Endothelialitis	Bronchitis	Edema	Thrombi formation	Figure S2	CFU/g lung homogenate	Figure S3
Healthy control 1		131	132	104	105	98	94	0.8	1.03	-1.2		38.72	26.32	449	25.4		0	0.1	0.02	\		4.52	2	445	533.167		395	0	36.7	211	97.9	7.4	40.7	24.4	-0.4	11.1	24.7	0.73	7.9	732		1	0	0	1	0		0
Healthy control 2		131	123	106	98	96	96	0.89	1.95	-0.5		32.54	19.14	447.3	40.4		0	0.1	0.01	1.15		4.32	2	422	519.833		383	-1.6	36.5	233	97.8	7.4	40.7	24.9	0.2	10.7	26.9	0.8	4.5	478		1	0	0	1	0		0
Healthy control 3		126	145	137	\	\	\	0.83	1.96	-0.2		28.13	17.95	426.2	40.4		0	0.1	0.02	3.84		4.32	3	508	434.667		363	-0.6	36.8	227	97.9	7.41	42	26	1.1	10.4	24.1	0.89	5.9	654		1	0	0	2	0		0
Healthy control 4		121	117	103	90	84	83	0.72	1.83	0.5		31.93	17.68	368.7	32.6		0	0.1	0.02	4.69		4.58	2	450	430.167		368	0.3	36	230	98	7.38	43.7	25	-0.4	10.6	24.3	0.83	11.2	789		1	0	0	1	0		0
Healthy control 5		124	117	95	92	94	90	1.02	1.67	-0.1		37.93	22.13	389.5	27.5		0	0.1	0.02	4.24		4.22	0	406	514		433	0	36.8	214	97.9	7.4	42.2	25.6	0.6	10.5	24.3	0.72	9.3	870		0	0	0	0	0		0
Healthy control 6		150	151	126	119	125	108	\	\	-0.4		34.38	16.61	387.6	18.7		0	0.1	0.02	3.75		4.39	2	479	486.167		409	-0.5	36.8	229	98.1	7.42	35.2	22.5	-1.2	10.7	21.7	1.02	8.9	702		2	0	0	0	0		0
Low-volume crystalloid		85	84	70	53	50	51	1.82	3.41	-1.8		118.86	28.02	597.2	41.1		1.7	152.2	0.05	\		6.61	10	175	80		404	-4.5	365	258	95.7	7.48	34.2	25.1	2.4	11.4	11	1.82				3	0	3	4	0		325000000
Low-volume crystalloid		94	92	93	89	86	84	1.74	1.81	-0.4		85.51	41.67	588.6	50.3		3	6.8	0.03	4.44		5.67	5	268	60		396	-5.6	37.2	231	97					11.2	16.1	1.74	4	740		2	2	0	1	0		4500000
Low-volume crystalloid		90	98	87	92	94	80	1.91	3.95	0.1		100.47	23.53	397.6	101.7		4.8	127.4	0.09	\		5.73	5	158	176		361	-6.4	36.9	250	95.1	7.45	40.6	27.8	3.6	11.5	17.3	1.91	3.5	716		1	1	2	1	0		238000000
Low-volume crystalloid		112	125	109	91	81	70	1.58	3.45	0.5		60.37	25.96	427.1	62.6		1.5	173.8	0.04	4.35		5.55	7	255	212		426	-6.8	36.9	274	97.6	7.53	33.4	27.4	5.2	10.6	12.4	1.58	2	662		2	2	3	0	0		350000000
Low-volume crystalloid		105	123	119	99	89	87	1.83	3.54	1.3		73.54	43.51	897.3	48.4		10.6	676.8	0.24	5.44		5.38	4	274	119		397	-5.8	37.1	240	97.2	7.46	37.4	25.8	2.2	10.9	8.7	1.83	1.9	540		1	1	0	2	0		22500000
Low-volume crystalloid		93	104	108	97	88	78	\	2.59	0.2		59.74	14.69	583.1	63.2		1.6	73.7	0.15	7.15		5.1	4	142	299		377	-7.2	37.3	276	98.2	7.42	36.6	23.4	-0.5	11.5	10.6		1.5	771		2	1	0	1	0		575000000
Low-volume crystalloid		116	126	82	33	\	\	1.82	\	\		\	\	\	\		\	\	\	\		\	\	\	\		426	-6.1	36.2	235	89.5	7.4	43.9	26.8	1.5	11.8	8.8	1.82		427		4	1	3	4	0		\
Low-volume crystalloid		80	72	78	72	69	66	1.94	3.58	-0.2		102.09	23.14	526.9	81.8		2.3	199.3	0.01	3.58		6.04	5	287	237		397	-7.6	37.5	272	98	7.35	48.7	26.5	0.1	11.2	9.1	1.94	1.2	852		1	1	1	2	0		338000000
Low-volume crystalloid		99	113	75	72	65	69	2.78	2.76	0.2		84.06	25.22	398.9	77.1		2.7	380	0.03	4.62		5.8	4	183	287		368	-9.8	37.3	262	97.7	7.41	38.3	23.6	-0.7	11.5	8.9	2.78	2.6	857		2	0	0	2	0		2000000
Low-volume crystalloid		103	116	109	99	98	92	\	2.01	-0.5		89.17	13.84	528.3	59.7		2.3	50.9	0.01	3.62		6.4	7	157	177		354	-9.3	37.2	287	97.8	7.45	39.5	26.5	2.4	11.8	12	1.1	1	1015		1	1	2	3	0		10000000
Low-volume crystalloid		94	101	99	45	\	\	2.07	\	\		\	\	\	\		\	\	\	\		\	\	\	\		349	-6	36.9	281	93.7	7.46	40.5	28	3.9	11.9	8.9	2.07				3	1	4	4	0		\
Standard-volume crystalloid		72	76	55	52	\	\	\	2.78	\		92.49	24.92	680.2	53.1		2.7	82.4	0.03	\		6.66	4	\	205		407	-7.1	35	235									1.7	510		2	1	0	1	0		225000000
Standard-volume crystalloid		100	112	105	104	98	108	1.48	2.1	-0.5		91.08	22.91	543.5	36.9		\	\	\	\		5.56	4	250	280		392	-4.1	36.5	232	97.3	7.44	43	28.4	3.6	10.4	20.7	1.48	1	227		2	1	0	1	0		53800000
Standard-volume crystalloid		86	91	74	76	73	71	2.01	3.29	-2.1		94.92	22.48	638.1	91.2		6.1	237	0.01	6.12		7.28	4	146	128		357	-6.4	35.7	256	92.6	7.46	36.9	25.5	1.9	11.6	14	2.01	0.9	482		2	0	1	1	0		313000000
Standard-volume crystalloid		105	113	105	79	81	74	1.49	3.3	-0.4		144.89	52.04	540.6	81.7		2.3	108.6	0.48	4.2		5.68	5	147	123		354	-4.2	36.7	280	91.2	7.41	39.5	24.3	-0.2	11.5	17.6	1.49	3	804		2	0	2	1	0		2880000
Standard-volume crystalloid		109	125	105	84	95	84	1.89	2.15	-1.2		115.04	14.1	561.3	54.8		2.7	47.6	0.18	\		5.33	10	\	\		403	-6.7	36.9	232	97.3	7.49	33.7	25.1	2.4	10.2	12.6	1.89	1.6	615		3	1	3	3	0		463000000
Standard-volume crystalloid		85	102	103	99	90	86	1.82	3.35	-1.1		68.22	45.04	622.2	41.9		8.1	382.2	0.06	5.64		7.06	13	295	87		419	-7.6	36.6	236	94	7.44	37.3	24.7	0.8	11.4	8.6	1.82		233		4	2	3	4	0		513000000
Standard-volume crystalloid		78	79	98	92	\	\	2.19	3.51	-2.1		125.85	29.14	576.9	61.3		11	382.2	0	5.54		6.11	5	143	108		394	-6.1	36.3	253	91.6	7.46	39.3	27.4	3.5	11.7	10.7	2.19	0.6	391		2	0	1	2	0		463000000
Standard-volume crystalloid		101	122	123	97	90	86	2.92	4.67	-1.6		89.66	67.33	591.9	\		46.8	1873.6	0.16	3.45		9.1	10	189	89		366	-6.6	37	275	92.8	7.38	46.6	26.7	0.8	11.5	11	2.92	3.2	609		3	1	3	3	0		725000000
Standard-volume crystalloid		75	75	70	67	65	59	2.61	5.59	-3.1		102.01	88.04	615	74		53.1	2904.4	0.08	4.82		\	10	187	73		402	-6.2	36.9	240	81.9	7.43	44.5	27.3	3.8	11.9	11.5	2.61	1.8	620		3	2	2	3	0		2630000000
Standard-volume crystalloid		103	137	124	113	111	104	1.69	3.27	-1.1		105.87	17.17	457.8	54.6		2.1	58.1	0.05	7.18		5.5	7	281	191		370	-8.1	35.9	220	98.1	7.42	46.5	29.6	4	12	13.8	1.69	1.5	977		3	1	2	1	0		250000000
Standard-volume crystalloid		79	91	75	80	80	80	1.99	2.41	-0.7		99.04	29.71	795.2	66		1	\	\	3.24		6.3	6	170	206		350	-6.6	37.2	289	98.1	7.42	38	24.2	0	11.2	14.1	1.99	5.5	569		2	1	1	2	0		250000000
Low-volume plasma		67	67	73	101	90	91	2.16	2.15	-4.2		70.39	23.63	\	\		\	138.2	0.04	\		6.4	4	247	250		404	-8.2	37	260	97.3	7.48	34.5	25.1	2.3	11.5	14	2.16	2	800		2	0	0	2	0		313000000
Low-volume plasma		89	92	92	84	84	87	2.92	2.93	\		81.06	22.26	543.9	45.5		3.5	178	0.04	12.26		5.55	8	138	80		391	-8.2	37.1	282	92.6	7.47	37	26.4	3		11.5	2.92	0.9	704		2	1	2	3	0		438000000
Low-volume plasma		115	107	97	103	90	95	2.14	3.18	-0.9		93.02	22.66	647.9	68		8.8	179.1	0.04	5.05		5.85	7		147		377	-8.2	36.9	226	91.2	7.43	39.5	25.6	1.3	11.7	12.7	2.14	1	309		2	2	1	2	0		1380000000
Low-volume plasma		80	112	95	90	92	103	1.87	5.09	-1.2		103.55	77.15	423.8	85.2		26.6	750.6	0.15	7.82		5	4	153	118		430	-6.5	37.2	257	97.3	7.55	33	28.3	6.4	11.6	12.7	1.87	1.4	411		1	1	1	1	0		1500000
Low-volume plasma		94	116	104	104	105	96	2.17	2.38	-1.2		91.92	17.33	384.1	20.7		0.8	11.1	0.01	\		5.06	5	146	122		380	-6.1	36.7	270	94	7.47	39.1	27.9	4.1	12.2	21	2.17	1.6	526		1	1	0	3	0		1000000
Low-volume plasma		86	128	95	107	88	89	1.8	2.46	-0.1		52.88	33.9	523.8	35		0.9	158.4	0.02	\		5.4	7	172	264		386	-5.4	36.9	283	91.6	7.45	38.3	26.2	2.4	11.4	10	1.8	1.8	576		2	2	0	3	0		2380000
Low-volume plasma		80	101	100	100	101	101	2.01	2.97	-2.5		85.57	20.15	508.6	44.9		1.1	15.9	0.03	12.54		7.6	5		199		391	-6.9	36.3	239	92.8	7.45	35	23.7	0.4	11.6	15	2.01	0.9	305		2	1	1	1	0		2130000000
Low-volume plasma		70	83	74	77	75	82	1.91	3.45	-0.1		75.4	28.14	408.2	53.4		12.4	649.7	0.14	4.73		6.8	5	126	111		427	-6.6	36.8	289	81.9	7.43	39.5	25.6	1.4	10.1	7.3	1.91	0.7	790		2	1	0	2	0		725000000
Low-volume plasma		104	105	107	101	104	97	1.7	3.17	-1.1		77.46	23.48	377.5	42.3		2.4	103.8	0.02	3.12		6.4	10	219	243		432	-7.4	36.9	265	98.1	7.46	38.2	26.4	2.6	11.8	8.8	1.7	1.2	613		3	2	2	3	0		2000000000
Low-volume plasma		82	92	95	95	103	100	1.86	2.48	-1.1		81.52	19.86	386	42.8		3.6	95.1	0.01	4.81		6.47	5	232	165		360	-4.4	37.3	294	98.1	7.43	40.3	26.1	1.7	12.2	8.1	1.86	0.9	580		1	1	1	2	0		388000000
Low-volume plasma		96	124	106	108	110	110	2.97	3.22	-1.2		92.51	20.93	382.8	57.3		3.6	77.1	0.04	4.64		\	6	295	179		395	-6.3	38.7	288	98	7.47	37.1	26.3	2.9	11.7	12	2.97	0.5	914		1	1	2	2	0		\
[truncated: 2 more columns]
